# Supplementary material for: Burnout, Covert Narcissism, and Personality Traits: The Need to Distinguish Empathy Domains in Medical Residents
Source: J Clin Med. 2026 Jan 26;15(3):982. doi: 10.3390/jcm15030982 (PMC12898612; doi:10.3390/jcm15030982)
Supplement: Supplementary file 1 [file jcm-15-00982-s001.zip]

Archive with 1 entries (1 files):
- jcm-4055380-supplementary.pdf
